# Supplementary material for: Novel Hydrogenated Derivatives of Chemically Modified Curcumin CMC2.24 Are Potent Inhibitors of Melanogenesis in an In Vitro Model: Influence of Degree of Hydrogenation
Source: Life (Basel). 2023 Jun 12;13(6):1373. doi: 10.3390/life13061373 (PMC10304319; doi:10.3390/life13061373)
Supplement: Supplementary file 1 [file life-13-01373-s001.zip]

Archive with 1 entries (1 files):
- life-2383533-supplementary.docx
